# Supplementary material for: Oridonin Induces Apoptosis in Esophageal Squamous Cell Carcinoma by Inhibiting Cytoskeletal Protein LASP1 and PDLIM1
Source: Molecules. 2023 Jan 13;28(2):805. doi: 10.3390/molecules28020805 (PMC9862004; doi:10.3390/molecules28020805)
Supplement: Supplementary file 1 [file molecules-28-00805-s001.zip]

Archive with 1 entries (1 files):
- molecules-2136936-supplementary.pdf
